# Supplementary material for: Transcriptomic Response of Clonostachys rosea Mycoparasitizing Rhizoctonia solani
Source: J Fungi (Basel). 2023 Aug 2;9(8):818. doi: 10.3390/jof9080818 (PMC10455738; doi:10.3390/jof9080818)
Supplement: Supplementary file 1 [file jof-09-00818-s001.zip]

Archive with 1 entries (1 files):
- jof-2537695-supplementary.pdf
